# Supplementary material for: Prospective Study of Low-Radiation and Low-Iodine Dose Aortic CT Angiography in Obese and Non-Obese Patients: Image Quality and Impact of Patient Characteristics
Source: Diagnostics (Basel). 2022 Mar 10;12(3):675. doi: 10.3390/diagnostics12030675 (PMC8947155; doi:10.3390/diagnostics12030675)
Supplement: Supplementary file 1 [file diagnostics-12-00675-s001.zip]

Archive with 1 entries (1 files):
- diagnostics-1608139-supplementary.pdf
